# Supplementary material for: Phenylalanine-Based AMPA Receptor Antagonist as the Anticonvulsant Agent with Neuroprotective Activity—In Vitro and In Vivo Studies
Source: Molecules. 2022 Jan 27;27(3):875. doi: 10.3390/molecules27030875 (PMC8840081; doi:10.3390/molecules27030875)
Supplement: Supplementary file 1 [file molecules-27-00875-s001.zip]

Archive with 1 entries (1 files):
- molecules-1535907-supplementary-done.pdf
